# Supplementary material for: Different adaptive patterns of wheat with different drought tolerance under drought stresses and rehydration revealed by integrated metabolomic and transcriptomic analysis
Source: Front Plant Sci. 2022 Oct 13;13:1008624. doi: 10.3389/fpls.2022.1008624 (PMC9608176; doi:10.3389/fpls.2022.1008624)
Supplement: Supplementary file 1 [file Table_1.XLS]

## Sheet: significant_compound_count
Supplementary Table 3. Differentially expressed metabolites(DEMs) during drought stresses and recovery in wheat
Group	All DEMs	Down regulated	Up regulated
CK1_vs_CK2	198	80	118
Mu1_vs_Mu2	115	51	64
CK1_vs_CK3	166	82	84
Mu1_vs_Mu3	151	80	71
mu1_vs_mu3	137	84	53
CK1_vs_CK4	150	67	83
Mu1_vs_Mu4	127	65	62
