# Supplementary material for: Different adaptive patterns of wheat with different drought tolerance under drought stresses and rehydration revealed by integrated metabolomic and transcriptomic analysis
Source: Front Plant Sci. 2022 Oct 13;13:1008624. doi: 10.3389/fpls.2022.1008624 (PMC9608176; doi:10.3389/fpls.2022.1008624)
Supplement: Supplementary file 3 [file Table_3.XLSX]

## Sheet: Sheet1
Supplementary Table 5. Sequencing output statistics
Sample	Raw Reads	Clean Reads	Clean Base(G)	Error Rate(%)	Q20(%)	Q30(%)	GC Content(%)
CK1-1	86822704	84009356	12.6	0.03	97.92	94.03	56.8
CK1-2	92126836	89649592	13.45	0.03	97.98	94.19	56.63
CK1-3	96159296	93860356	14.08	0.03	97.92	94.07	57.42
CK2-1	77235914	74834064	11.23	0.02	98.02	94.29	55.77
CK2-2	97106352	94697072	14.2	0.03	97.77	93.72	55.47
CK2-3	87065810	84662810	12.7	0.03	97.8	93.83	55.66
CK3-1	112736306	110252784	16.54	0.03	97.8	93.81	55.48
CK3-2	85913030	83201578	12.48	0.03	97.65	93.5	55.79
CK3-3	87319054	85155428	12.77	0.03	97.76	93.69	55.6
CK4-1	91043948	89056610	13.36	0.03	97.77	93.67	56.43
CK4-2	116130920	113206172	16.98	0.03	97.79	93.72	56.72
CK4-3	91410176	88508816	13.28	0.03	97.96	94.12	55.94
Mu1-1	93973772	91216800	13.68	0.03	97.81	93.75	56.42
Mu1-2	95781226	92536904	13.88	0.03	97.89	93.98	56.7
Mu1-3	103185754	99894720	14.98	0.03	97.84	93.84	56.88
mu1-1	97398434	94625412	14.19	0.03	97.81	93.8	57.96
mu1-2	93116220	89378620	13.41	0.03	97.96	94.16	57.98
mu1-3	101181898	98389686	14.76	0.03	97.74	93.6	57.57
Mu2-1	93151070	90620470	13.59	0.03	97.85	93.85	56.46
Mu2-2	84069896	81226634	12.18	0.03	97.91	94.03	57.21
Mu2-3	86882164	84477496	12.67	0.03	97.82	93.81	56.83
mu3-1	96166886	93406580	14.01	0.03	97.76	93.67	56.2
mu3-2	84331754	81887770	12.28	0.03	97.75	93.61	55.84
mu3-3	97448820	94684046	14.2	0.03	97.78	93.71	56.06
Mu3-1	89567330	86971494	13.05	0.03	97.89	93.95	55.9
Mu3-2	94181498	91541838	13.73	0.03	97.71	93.5	55.23
Mu3-3	85065268	82986746	12.45	0.03	97.83	93.81	54.88
Mu4-1	96156678	93787392	14.07	0.03	97.76	93.64	57.37
Mu4-2	103153988	100542454	15.08	0.03	97.94	94.06	56.83
Mu4-3	96767548	93636834	14.05	0.03	97.51	93.06	56.28
