# Supplementary material for: Different adaptive patterns of wheat with different drought tolerance under drought stresses and rehydration revealed by integrated metabolomic and transcriptomic analysis
Source: Front Plant Sci. 2022 Oct 13;13:1008624. doi: 10.3389/fpls.2022.1008624 (PMC9608176; doi:10.3389/fpls.2022.1008624)
Supplement: Supplementary file 4 [file Table_4.XLSX]

## Sheet: Sheet1
Supplementary table 6. Expression of genes encoding major intrinsic protein (MIP), Delta-1-pyrroline-5-carboxylate synthase (P5CS), trehalose-phosphate synthase (TPS), betaine aldehyde dehydrogenase (BADH), and fructan 1-fructosyltransferase (FFT).
ID	CK1	CK2	CK3	CK4	Mu1	Mu2	Mu3	Mu4	mu1	mu3	Symbol
gene:TraesCS1A02G165400	0.786667	0.493333	1.27	3.47	0.56	0.696667	0.763333	0.243333	0.793333	0.523333	MIP
gene:TraesCS1A02G177500	2.48	0.18	0.803333	0.116667	3.72	0.613333	1.08667	0.0366667	1.31667	0.436667	MIP
gene:TraesCS1B02G182200	0.00333333	0.376667	1.70667	4.21667	0.0133333	0	0.0766667	0	0.1	0.173333	MIP
gene:TraesCS1B02G202700	6.64667	4.27	6.41	1.92	3.04333	1.41	2.98333	0.233333	5.56	2.72667	MIP
gene:TraesCS1D02G175200	0	0.136667	2.61	5.9	0.0133333	0.00333333	0.436667	0	0.186667	0.15	MIP
gene:TraesCS1D02G176000	14.6967	4.38333	14.01	7.65667	15.1067	7.23	13.3433	4.78667	19.29	8.57667	MIP
gene:TraesCS2A02G065700	1.08	5.33	3.77333	1.26667	33.7833	3.33667	22.8967	1.37333	1.22667	8.48667	MIP
gene:TraesCS2A02G198500	32.7267	88.9	52.3267	105.413	29.1967	84.3167	58.9667	88.7433	32.2833	51.1567	MIP
gene:TraesCS2A02G379800	55.9667	78.26	31.22	63.1	59.9167	116.48	37.9533	127.153	80.6833	34.6	MIP
gene:TraesCS2A02G379900	6.94333	17.1933	4.07333	19.1167	7.01	27.3133	4.47333	37.2167	11.16	4.17333	MIP
gene:TraesCS2A02G407700	75.61	87.5333	60.5267	82.9833	96.4367	116.997	54.6233	138.113	72.93	33.1233	MIP
gene:TraesCS2B02G077700	3.83333	19.2333	6.24667	5.38333	121.253	17.7333	79.6233	3.09667	2.65667	22.1	MIP
gene:TraesCS2B02G225900	47.8967	125.68	61.4933	160.287	45.3	125.887	78.9333	154.12	41.68	63.5767	MIP
gene:TraesCS2B02G391400	0	0.06	0	0.45	0.02	0.03	0.186667	0.0966667	0.106667	0.00666667	MIP
gene:TraesCS2B02G396700	46.6	87.4733	53.8433	95.05	45.0033	125.083	46.01	136.477	68.3067	40.6433	MIP
gene:TraesCS2B02G396800	5.78333	10.2633	7.60333	24.5067	5.73	13.4667	10.2967	23.1433	11.35	5.60667	MIP
gene:TraesCS2B02G425600	30.6	81.4967	44.3333	60.7933	87.77	100.657	69.0633	91.7967	39.2167	31.2033	MIP
gene:TraesCS2D02G063900	2.26333	23.8433	9.02333	21.38	384.007	39.3567	156.503	31.1633	5.14	19.6433	MIP
gene:TraesCS2D02G206300	22.6333	68.0367	45.3633	70.5567	39.8367	81.67	59.08	82.4533	23.4967	32.61	MIP
gene:TraesCS2D02G376000	32.4367	65.28	38.3133	92.7167	43.08	110.99	50.82	141.013	53.6533	36.0433	MIP
gene:TraesCS2D02G376100	33.3967	42.53	40.8667	83.4733	40.3333	93.47	39.1967	161.593	71.6967	22.09	MIP
gene:TraesCS2D02G411400	0.16	0.01	0	0.0966667	0.566667	0	0.16	0	0	0.756667	MIP
gene:TraesCS3A02G155800	0.183333	0.826667	0.426667	0.4	0.456667	1.02	0.47	0.873333	0.193333	0.47	MIP
gene:TraesCS3A02G535300	80.7367	34.4767	21.2	64.4867	106.9	56.8733	69.29	96.9733	101.243	34.6667	MIP
gene:TraesCS3B02G182400	0.273333	0.116667	0.01	0.136667	0.28	0.513333	0.18	0.12	0.106667	0.27	MIP
gene:TraesCS3B02G608500	82.74	25.1067	21.51	43.9067	82.55	38	25.8167	47.65	93.5333	32.2167	MIP
gene:TraesCS3D02G163400	0.113333	0.546667	0.206667	0.243333	0.166667	0.38	0.296667	1.09	0.04	0.0866667	MIP
gene:TraesCS4B02G178000	4.76667	9.00333	6.06	10	4.77667	6.67333	5.51333	10.6967	4.2	5.71	MIP
gene:TraesCS4B02G349500	191	3.31	177.947	5.34333	410.983	7.17333	522.51	9.09333	257.55	171.06	MIP
gene:TraesCS4D02G132200	37.6467	27.64	45.67	24.3767	36.71	16.5033	57.4767	23.0367	35.9633	56.1167	MIP
gene:TraesCS4D02G344300	179.22	5.48	145.653	10.3167	122.463	4.59667	231.103	6.35667	184.52	205.517	MIP
gene:TraesCS5A02G100000	0.0233333	0.283333	0	0.45	0.0133333	0.436667	0.0166667	0.42	0.0733333	0	MIP
gene:TraesCS5A02G181000	0.02	0.51	0.12	1.01667	0.196667	0.543333	0.106667	0.236667	0.133333	0.22	MIP
gene:TraesCS5A02G332300	35.1667	5.07333	9.56667	4.22333	41.05	12.5733	3.50667	4.94	43.6833	16.37	MIP
gene:TraesCS5A02G342900	2.05667	1.65	2.80333	3.74667	1.11	1.86333	3.65333	4.11	2.11667	3.54667	MIP
gene:TraesCS5A02G518300	306.993	8.98	343.51	11.4533	213.5	6.56333	189.787	8.56667	271.977	224.533	MIP
gene:TraesCS5B02G178700	0.22	0.423333	0.153333	1.07667	0.133333	1.06667	0.256667	1.23333	0.316667	0.243333	MIP
gene:TraesCS5B02G332500	155.813	8.06667	29.6067	6.04667	66.9533	23.65	7.05	4.69	187.013	48.6033	MIP
gene:TraesCS5B02G342100	3.53333	3.74667	4.35667	6.30667	0.223333	0.266667	0.523333	0.623333	2.94	6.25	MIP
gene:TraesCS5B02G567600	0	0	0	0	0.546667	0	0.39	0	0.0633333	0	MIP
gene:TraesCS5D02G112500	0.0733333	0.0433333	0	0.0666667	0.0766667	0.21	0.02	0.00666667	0.11	0.0233333	MIP
gene:TraesCS5D02G338200	398.48	186.31	225.71	184.333	319.663	209.573	93.7433	150.843	340.403	174.847	MIP
gene:TraesCS5D02G347600	6.68	4.62333	6.81333	12.0467	3.32333	5.15	9.21	11.82	6.28667	9.62667	MIP
gene:TraesCS6A02G082900	0.383333	8.61	0.726667	7.33667	1.46333	7.19667	2.87	9.21667	0.813333	2.70333	MIP
gene:TraesCS6A02G222100	4.17333	6.67	2.6	7.98333	6.06	8.78	7.67	11.4967	8.28667	5.48333	MIP
gene:TraesCS6A02G245100	3.78667	3.48	5.16333	2.31	10.9367	4.30667	7.80667	1.97333	3.83667	6.12333	MIP
gene:TraesCS6A02G405600	49.94	346.397	65.0833	392.033	60.74	466.063	97.6833	494.093	77.92	78.3167	MIP
gene:TraesCS6A02G405700	11.4667	30.33	9.08	35.4733	14.0533	37.5133	18.23	38.2233	24.69	11.8633	MIP
gene:TraesCS6B02G114400	0.0566667	0.4	0.266667	1.05	0.126667	0.383333	0.43	0.173333	0.0733333	0.533333	MIP
gene:TraesCS6B02G259000	6.62	7.27667	2.96667	4.89	11.3467	6.8	4.55667	6.02333	10.22	3.89667	MIP
gene:TraesCS6B02G279200	10.8667	14.26	10.3067	6.02	15.9633	11.8633	13.57	4.09	6.19	17.6767	MIP
gene:TraesCS6B02G335900	0.106667	0.14	0.32	0.23	0.37	0.416667	0.11	0.533333	0.286667	0.0633333	MIP
gene:TraesCS6B02G450000	27.4067	120.457	31.1933	120.32	40.99	244.837	76.4967	296.797	67	34.99	MIP
gene:TraesCS6B02G450200	3.21667	12.4933	4.50667	29.5133	3.77	32.01	9.16333	39.4267	26.08	3.30667	MIP
gene:TraesCS6D02G076400	0.276667	5.05667	0.463333	1.01333	0.56	2.59333	1.82667	0.886667	0.593333	0.633333	MIP
gene:TraesCS6D02G212900	9.52667	10.8033	4.98	21.6433	12.7133	16.56	14.8233	45.18	13.9767	8.36	MIP
gene:TraesCS6D02G286400	0.533333	0.346667	0.203333	0.09	0.906667	0.373333	0.0866667	0.343333	0.556667	0.106667	MIP
gene:TraesCS6D02G389400	44.6867	205.837	53.8567	348.52	50.7767	243.503	87.1433	289.357	75.84	66.3733	MIP
gene:TraesCS6D02G389500	8.62	38.5367	10.5467	77.6867	10.4667	59.8167	17.4	62.87	25.0067	12.0833	MIP
gene:TraesCS7A02G187800	45.4733	80.3067	21.1567	28.3333	35.7467	86.82	17.69	30.93	51.14	17.7567	MIP
gene:TraesCS7A02G191200	42.8367	12.5833	22.0833	13.7733	45.1633	35.6833	29.4033	38.3767	37.5767	25.4433	MIP
gene:TraesCS7A02G215700	0.0366667	0.343333	0.403333	0.183333	23.5467	0.133333	13.97	0.0266667	0.603333	0.956667	MIP
gene:TraesCS7A02G303800	0	0	0	0.176667	0.03	0	0.0133333	0	0	0.01	MIP
gene:TraesCS7A02G331300	14.8233	37.2367	16.0533	21.4833	49.1267	25.1267	47.0333	11.3767	9.15667	55.3567	MIP
gene:TraesCS7A02G553000	0.35	0.29	0.23	0.94	0.15	0.09	0.1	0.173333	0.296667	0.173333	MIP
gene:TraesCS7B02G092900	30.9833	76.1467	24.91	29.48	14.61	53.5367	7.95667	20.4067	24.16	15.0133	MIP
gene:TraesCS7B02G096000	6.19	0.463333	1.52667	0.43	5.61667	2.37667	4.39333	2.33667	3.9	4.77333	MIP
gene:TraesCS7B02G122600	0.136667	0.18	0.57	0.193333	10.9667	0.116667	7.31667	0.14	0.456667	0.473333	MIP
gene:TraesCS7B02G243000	17.3833	47.5667	24.8233	18.56	49.0467	4.31333	14.3367	1.72333	6.41333	58.4433	MIP
gene:TraesCS7D02G188800	16.55	46.8433	9.32667	15.7533	11.3533	39.3633	5.03	13.92	17.7433	8.01	MIP
gene:TraesCS7D02G192200	18.6	2.35667	4.51	3.44667	24.1333	10.5367	7.92333	15.9533	17.5667	8.64	MIP
gene:TraesCS7D02G217400	2.13333	1.41333	1.14	1.46	20.0933	1.12667	12.3533	0.93	3.05333	2.04	MIP
gene:TraesCS7D02G339600	8.18	28.44	7.36333	13.4267	62.58	17.0767	11.85	7.45333	3.71333	27.5033	MIP
gene:TraesCS7D02G539500	2.56333	1.97333	1.64667	4.99	1.08333	0.793333	0.786667	1.70667	2.08	1.26	MIP
gene:TraesCS1A02G281400	5.96	6.89667	13.12	10.4033	5.29667	8.01	13.5533	4.46333	7.53	10.68	P5CS
gene:TraesCS1B02G290600	5.25333	9.6	7.77667	9.04	3.73667	5.90333	9.44	3.53	6.24667	11.0367	P5CS
gene:TraesCS1B02G374500	8.41333	34.3667	34.8	20.64	9.63667	24.3433	43.09	19.97	12.2733	31.9867	P5CS
gene:TraesCS1D02G280700	3.47333	19.8867	7.38333	11.4433	3.84667	11.93	9.03	4.19333	4.44	7.21333	P5CS
gene:TraesCS1D02G362700	7.12667	16.8833	18.17	12.8033	8.25667	12.9933	19.2167	12.2367	10.44	16.85	P5CS
gene:TraesCS3A02G363700	1.96667	19.5933	12.5433	8.64333	3.66	14.9067	23.5733	7.20667	5.67	6.47	P5CS
gene:TraesCS3B02G395900	2.76333	11.1767	5.48333	9.54	3.9	5.64	17.0267	3.44	5.21	4.38	P5CS
gene:TraesCS3B02G538100	10.25	18.2633	30.1933	13.5233	11.35	13.8533	21.5333	13.8667	13.3767	18.7633	P5CS
gene:TraesCS3D02G357200	1.83333	7.59667	4.12	6.06	2.36333	8.67667	18.9633	2.11	5.03333	3.18667	P5CS
gene:TraesCS3D02G483400	11.4167	26.7467	24.1067	17.1167	16.5167	22.0833	29.1467	20.8567	15.91	21.3067	P5CS
gene:TraesCS4D02G243800	14.6533	9.04333	9.43667	5.11	10.19	8.39333	8.76	5.79333	5.82	10.12	P5CS
gene:TraesCS1A02G338200	0.793333	2.36667	1.54	2.62667	0.973333	2.24	3.60333	2.93	0.74	2.71333	TPS
gene:TraesCS1A02G339300	11.9133	2.01	3.85	3.09	14.0067	2.91333	1.85667	2.5	14.4667	2.45333	TPS
gene:TraesCS1B02G350600	1.18333	2.30667	2.27667	2.61	1.13667	2.14333	4.52667	1.92667	1.03667	3.30667	TPS
gene:TraesCS1B02G351600	8.22667	3.23333	4.22667	1.82333	12.93	3.12667	2.49667	2.49333	11.95	1.85667	TPS
gene:TraesCS1D02G065300	0.0133333	0.123333	0.156667	0.0766667	0.0966667	0.136667	0.106667	0.0466667	0.763333	0.0733333	TPS
gene:TraesCS1D02G340400	0.513333	1.39667	0.98	1.16333	0.61	1.59667	2.63333	1.38	0.516667	1.86667	TPS
gene:TraesCS1D02G341100	8.21	2.33667	3.13	1.97	9.25667	3.45333	1.67333	2.33	10.0867	1.92333	TPS
gene:TraesCS3B02G323900	6.97667	8.13333	5.09333	11.02	6.46333	10.56	6.87	14.1767	4.26	6.58667	TPS
gene:TraesCS4A02G062900	14.26	7.7	16.39	7.19	9.74667	10.23	11.8733	9.58	10.6667	13.79	TPS
gene:TraesCS4D02G239700	8.82667	6.59667	12.45	6.3	7.53	8.53	5.08333	6.57667	8.22	9.70333	TPS
gene:TraesCS5A02G116500	2.49667	0.886667	4.80667	1.24	1.90667	1.08	4.67333	0.953333	2.76	4.16333	TPS
gene:TraesCS5A02G203500	11.06	11.2433	17.74	9.4	5.50667	9.11	24.0767	8.04667	6.75333	31.91	TPS
gene:TraesCS5B02G117800	4.79333	1.19	7.23333	1.99667	3.64	2.17667	7.43333	1.79	5.29333	6.53	TPS
gene:TraesCS5B02G202200	24.8	26.0367	43.43	15.1267	10.5867	15.8733	37.1233	9.82333	13.6133	66.3633	TPS
gene:TraesCS5D02G129600	1.91	1.01667	4.15667	1.50667	2.00333	1.97667	4.94667	1.67333	1.98	3.95667	TPS
gene:TraesCS5D02G210000	11.37	8.15333	14.0433	7.64	4.87	6.6	17.99	4.49	4.93	26.59	TPS
gene:TraesCS6A02G213200	4.41667	11.9267	6.02	10.8233	4.57333	12.0133	4.46	12.24	4.24667	5.22667	TPS
gene:TraesCS6B02G240900	7.69333	8.16333	8.24	5.01	11.4633	13.6467	11.28	11.6133	5.17333	7.57333	TPS
gene:TraesCS6B02G384500	39.6967	66.4667	60.21	59.0333	24.38	35.19	87.4467	46.45	20.1133	96.0133	TPS
gene:TraesCS6D02G334000	87.8467	158.953	118.463	105.85	54.1933	96.8333	132.833	87.0267	56.4833	176.75	TPS
gene:TraesCS7D02G221400	0.186667	0.193333	0.233333	0.04	0.213333	0.06	0.146667	0.0333333	0.143333	0.24	TPS
gene:TraesCS7D02G281500	4.58667	2.75667	5.90333	2.38	5.23333	3.32333	4.34667	2.86333	4.56	3.98667	TPS
gene:TraesCS2B02G346000	1.32333	2.28	2.38333	2.30333	1.94667	1.78667	5	1.05333	2.39333	3.70667	BADH
gene:TraesCS2D02G326900	2.98667	7.08	10.23	4.88	5.45333	8.48333	19.6933	3.61667	9.5	7.24667	BADH
gene:TraesCS6A02G371100	24.7933	64.96	52.1767	42.2767	27.53	53.45	54.4067	39.39	36.61	42.31	BADH
gene:TraesCS6B02G408100	19.46	53.6267	47.9067	29.8567	24.62	45.2167	42.1733	28.4533	33.1433	33.1633	BADH
gene:TraesCS6D02G355000	15.6267	35.5333	36.73	24.92	21.8267	30.6333	42.0033	18.2367	31.0833	29.0233	BADH
gene:TraesCS4A02G485900	0.73	0.466667	0.563333	0.893333	0.853333	0.75	0.87	0.43	1.62333	0.616667	FFT
gene:TraesCS7A02G009200	1.35	2.26667	1.06	0.456667	1.1	1.52	2.27	0.73	0.823333	0.353333	FFT
gene:TraesCS7D02G008800	0.516667	1.49333	1.20667	2.08667	1.78667	1.42	3.12	0.526667	1.48	0.583333	FFT
Note: each value is mean FPKM of three biological replicates
