# Supplementary material for: Different adaptive patterns of wheat with different drought tolerance under drought stresses and rehydration revealed by integrated metabolomic and transcriptomic analysis
Source: Front Plant Sci. 2022 Oct 13;13:1008624. doi: 10.3389/fpls.2022.1008624 (PMC9608176; doi:10.3389/fpls.2022.1008624)
Supplement: Supplementary file 5 [file Table_5.XLSX]

## Sheet: Sheet1
Supplementary table 7. Expression of genes encoding antioxidases catalase (CAT), superoxid dismutase (SOD) and peroxidase (POD).
ID	CK1	CK2	CK3	CK4	Mu1	Mu2	Mu3	Mu4	mu1	mu3	Symbol
gene:TraesCS4B02G325800	252.347	472.297	154.72	451.9	206.15	454.32	109.57	450.187	389.715	136.673	CAT
gene:TraesCS4D02G322700	143.59	406.03	88.3167	351.877	112.91	328.367	72.4067	350.03	184.29	86.25	CAT
gene:TraesCS5A02G498000	156.137	343.973	106.373	341.04	125.47	281.267	70.0467	305.94	183.67	87.06	CAT
gene:TraesCS6A02G041700	1.11333	4.92	8.19333	64.3	3.96333	6.75667	34.8633	1.32333	85.3167	285.693	CAT
gene:TraesCS6D02G048300	96.2	178.977	550.357	119.077	96.5033	114.713	719.877	82.9733	213.783	815.227	CAT
gene:TraesCS7A02G549800	27.0267	12.78	43.5267	19.24	33.7133	21.82	114.603	22.2433	29.62	72.2833	CAT
gene:TraesCS7B02G473400	25.89	19.3133	50.0433	15.4533	20.61	18.9233	64.9567	19.2933	27.26	61.67	CAT
gene:TraesCSU02G105300	40.5133	13.07	51.7767	15.4333	31.2667	12.82	82.0167	16.2167	40.45	80.9	CAT
gene:TraesCS2B02G567600	24.3967	23.32	36.2067	13.4533	8.26333	7.43333	11.04	4.27667	26.0333	29.8533	SOD
gene:TraesCS2D02G538300	18.7467	19.9833	27.6667	15.87	50.23	33.7433	45.1967	22.8433	30.9033	27.7267	SOD
gene:TraesCS7A02G090400	3.41333	4.72333	6.70333	7.47	9.51667	6.02333	5.70667	6	5.26667	3.65	SOD
gene:TraesCS7B02G197300	50.1833	40.1767	45.7067	51.59	83.1667	60.2667	54.8467	62.0533	54.43	52.55	SOD
gene:TraesCS7D02G290700	69.04	42.9567	66.0567	53.01	87.9533	59.63	60.9167	66.1133	71.3533	62.6633	SOD
gene:TraesCS1A02G077700	28.9533	10.36	11.0267	16.6633	49.25	28.3233	30.3867	22.2067	28.8367	23.4733	POD
gene:TraesCS1A02G108400	3.67667	4.87	4.20333	2.35333	3.43333	2.36667	3.24333	1.04	2.83	3.92667	POD
gene:TraesCS1A02G124200	9.87	18.21	18.6233	11.04	6.91333	12.89	26.9433	10.5433	8.19333	23.6467	POD
gene:TraesCS1A02G319000	3.43	1.24333	2.21667	1.59	4.19667	4.17667	3.49	1.68333	2.91	5.06667	POD
gene:TraesCS1D02G079800	5.26	3.79	1.86667	4.05333	21.8867	4.38	19.9033	3.76667	7.4	12.99	POD
gene:TraesCS1D02G096400	74.4733	4.59667	16.5967	3.96	29.09	10.6533	17.5733	1.39333	105.76	44.5067	POD
gene:TraesCS2A02G263500	13.53	29.72	9.67	26.7167	6.65	14.5933	2.69667	21.7167	14.5467	9.17333	POD
gene:TraesCS2A02G333500	1.55333	7.99667	1.11333	7.71	6.60333	6.75667	4.31333	9.72667	1.65333	2.41667	POD
gene:TraesCS2A02G437700	20.0867	6.75667	5.77333	23.3033	120.293	78.72	21.9867	72.01	67.2267	6.78	POD
gene:TraesCS2A02G571300	9.34333	28.8067	34.3467	28.93	9.58667	42.6867	36.4967	22.0133	13.5667	30.46	POD
gene:TraesCS2A02G582100	7.08333	21.9833	4.86667	13.9867	6.56	26.5867	2.84333	19.9133	6.8	4.98333	POD
gene:TraesCS2B02G125800	16.1233	1.11	1.19	8.17	5.64333	5.12333	1.01	4.12	9.71667	6.90667	POD
gene:TraesCS2B02G278500	8.69667	15.6167	2.87333	19.7767	9.06333	13.7767	2.82667	25.2167	9.99667	4.86	POD
gene:TraesCS2B02G346800	3.30333	10.6533	1.67667	9.67	9.87667	11.38	6.78667	10.2233	3.47	4.15	POD
gene:TraesCS2B02G372500	2.11667	1.61667	0.903333	1.61667	5.64333	4.02333	5.00667	4.64	0.696667	3.14333	POD
gene:TraesCS2B02G457600	77.6333	9.82333	15.7567	20.26	68.26	25.8567	15.9967	30.18	72.96	27.6667	POD
gene:TraesCS2B02G604800	3.43333	18.3233	1.87333	14.2967	3.65333	22.8733	1.82667	18.4667	4.01333	1.99333	POD
gene:TraesCS2D02G107600	14.3733	6.09	4.87667	39.46	7.70667	8.97667	16.62	16.19	16.4267	12.6867	POD
gene:TraesCS2D02G327700	6.60333	17.6767	1.76333	12.4467	21.22	15.1667	6.71667	17.1533	6.65333	5.53	POD
gene:TraesCS2D02G352500	1.5	1.15667	0.883333	0.736667	6.12667	1.08333	3.66333	1.1	0.44	1.57333	POD
gene:TraesCS2D02G434500	96.0167	26.61	34.5867	43.4667	100.83	38.9467	18.28	47.79	97.2933	32.2767	POD
gene:TraesCS2D02G583000	94.32	217.793	113.893	182.13	67.16	181.197	77.7067	164.967	102.347	114.287	POD
gene:TraesCS2D02G583100	11.9467	15.1133	15.36	19.6533	54.9667	99.5967	83.33	90.49	34.45	26.8567	POD
gene:TraesCS2D02G598000	2.90667	17.7233	1.43667	8.08667	4.6	16.5533	1.27667	13.7233	2.34333	1.34	POD
gene:TraesCS3B02G215500	1.00333	2.02	2.52667	6.59333	1.67333	6.36667	18.4067	2.83667	1.62	3.65333	POD
gene:TraesCS4A02G389000	4.28333	11.2167	7.26	9.84667	6.26	7.16667	10.4867	9.28667	4.49667	11.4467	POD
gene:TraesCS5A02G249200	6.35667	10.3467	5.87667	8.02	2.07	3.82	1.51667	3.2	4.92333	4.98	POD
gene:TraesCS5B02G246900	6.61	5.5	5.91	5.42	4.69667	5.51333	6.19333	5.44667	6.39333	4.25667	POD
gene:TraesCS5B02G287600	6.30667	6.07	7.09	5.46333	6.74	1.88333	5.71333	2.44667	7.08	9.80333	POD
gene:TraesCS5D02G364600	2.56667	6.31333	14.3533	18.0467	0.803333	10.39	3.25	7.60667	1.54667	9.87	POD
gene:TraesCS6A02G118300	12.8933	1.91	7.56	3.10667	10.1433	2.57333	6.27	3.39667	9.20667	9.77	POD
gene:TraesCS6A02G412900	144.003	51.8567	66.73	91.1667	101.54	80.2533	28	92.2367	133.533	59.31	POD
gene:TraesCS6B02G063900	18.8367	32.8167	8.29	86.6567	13.4133	42.04	22.2167	94.52	17.5367	15.0667	POD
gene:TraesCS6B02G146500	2.78333	1.85	2.06667	1.59333	5.49333	2.34667	4.72667	3.32	2.91	2.75	POD
gene:TraesCS6B02G462300	28.3833	11.2067	8.63333	14.95	57.1367	53.7967	17.3167	44.01	33.61	10.26	POD
gene:TraesCS6D02G054900	35.3733	77.9667	20.81	168.93	21.0467	78.94	43.8033	174.217	47.3467	71.64	POD
gene:TraesCS6D02G108400	8.75667	3.27	9.00333	3.02667	9.80667	2.34	11.0933	2.87667	8.18667	11.76	POD
gene:TraesCS6D02G303900	8.05	1.56333	0.256667	2.82667	13.67	7.32	7.56333	2.31667	5.92333	15.32	POD
gene:TraesCS6D02G397200	129.5	44.42	46.35	82.8433	67.7633	60.3967	20.22	55.51	112.487	48.1233	POD
gene:TraesCS7A02G250500	15.41	17.02	16.5867	18.3367	15.0833	14.0467	11.9033	14.2833	18.3633	11.0067	POD
gene:TraesCS7A02G339600	4.59667	5.14333	4.29333	4.18333	3.11	9.66667	12.3733	2.45333	10.65	16.9867	POD
gene:TraesCS7A02G428200	7.81	8.37667	3.49333	4.86	7.25333	14.0167	6.47	4.24667	4.91333	16.6967	POD
gene:TraesCS7B02G140600	10.4667	4.78333	8.69667	7.09	10.8367	6.87333	5.96333	7.20333	9.57667	5.53667	POD
gene:TraesCS7B02G251100	11.1567	24.8133	22.25	7.89	8.04333	31.52	39.2167	7.14667	31.6033	32.6833	POD
gene:TraesCS7B02G328400	11.2867	7.83333	4.27	8.80333	6.21	15.93	11.0133	7.89333	9.08	20.6167	POD
gene:TraesCS7D02G212900	3.80667	3.58667	5.71667	1.90667	8.78333	2.25667	7.96	1.93667	4.11667	7.04667	POD
gene:TraesCS7D02G249200	9.06667	3.62667	8.21667	6.51	9.66333	3.63667	3.87	6.48667	11.34	4.11667	POD
gene:TraesCS7D02G347300	13.7567	16.6933	9.88	14.15	11.7233	28.73	20.2333	11.2233	21.96	35.1233	POD
gene:TraesCS7D02G420500	14.2567	17.8233	8.75667	19.6833	9.35	31.4167	8.17333	22.0567	9.09	23.4	POD
Note: each value is mean FPKM of three biological replicates
