# Supplementary material for: Different adaptive patterns of wheat with different drought tolerance under drought stresses and rehydration revealed by integrated metabolomic and transcriptomic analysis
Source: Front Plant Sci. 2022 Oct 13;13:1008624. doi: 10.3389/fpls.2022.1008624 (PMC9608176; doi:10.3389/fpls.2022.1008624)
Supplement: Supplementary file 6 [file Table_6.XLSX]

## Sheet: Sheet1
Supplementary table 8. Expression of genes encoding chalcone synthase(CHS), chalcone isomerase (CHI), flavanone 3-hydroxylase (F3H), and dihydroflavonol-4-reductase (DFR)
ID	CK1	CK2	CK3	CK4	Mu1	Mu2	Mu3	Mu4	mu1	mu3	Symbol
gene:TraesCS2A02G527700	77.9133	21.85	1.68333	22.2033	11.82	89.9767	4.32333	10.0667	41.2833	37.4267	CHS
gene:TraesCS2B02G038700	2.03	0.316667	0	0.633333	0.236667	6.13667	0.07	0.63	0.556667	1.26	CHS
gene:TraesCS2B02G048400	1.41333	1.52667	0.766667	1.62333	0.666667	5.83333	0.4	1.77333	1.24333	1.13	CHS
gene:TraesCS2B02G558400	58.69	14.3433	0.326667	12.9167	13.2867	81.9967	5.35333	10.42	31.3033	34.5567	CHS
gene:TraesCS2D02G027900	1.52667	0.216667	0	0.11	0	0	0	0	0.71	1.03	CHS
gene:TraesCS2D02G530600	39.1633	16.56	0.283333	14.5867	12.4233	94.22	4.49333	13.67	27.18	32.1067	CHS
gene:TraesCS7A02G505200	1.54333	2.65333	3.43667	2.10667	0.38	0.476667	0.77	0.803333	1.49667	3.77	DFR
gene:TraesCS7B02G350500	2.09	5.91667	2.31333	3.26	1.81	3.96	2.42	3.75333	2.29667	1.89	DFR
gene:TraesCS7D02G440000	2.65667	5.71	1.61667	4.86667	2.96	4.82333	2.19333	4.88	3.12	3.26	DFR
gene:TraesCS1A02G036200	31.7567	27.7033	27.93	35.1833	33.2	36.5367	21.48	41.64	33.2633	25.4733	CHI
gene:TraesCS1B02G046200	6.1	3.51333	4.29333	11.2633	5.29	4.48333	3.67333	5.54333	10.6733	6.14667	CHI
gene:TraesCS2A02G425800	4.84333	1.79	2.83	5.43333	2.07667	2.48667	4.65333	3.66	6.54333	5.22333	CHI
gene:TraesCS2D02G423700	4.75333	5.34667	5.21	7.24667	2.73333	3.92667	8.04	6.12333	5.80333	6.23333	CHI
gene:TraesCS4D02G119400	2.12	1.52667	2.02	2.04333	1.94	1.15	2.62	0.64	3.99333	1.51333	CHI
gene:TraesCS5A02G146800	8.97333	4.88667	10.28	4.19	6.35667	6.9	12.18	4.22667	6.98	11.3833	CHI
gene:TraesCS5A02G146900	7.41333	5.60333	0.48	3.86667	7.98667	21.83	3.21667	4.12333	3.72333	6.31333	CHI
gene:TraesCS5A02G475600	13.9133	11.1067	6.12	7.95	14.2433	14.8933	9.35333	4.34	6.76333	13.4033	CHI
gene:TraesCS5B02G145700	1.24333	0.4	1.01333	0.35	1.57667	0.443333	1.56	0.44	0.733333	1.36	CHI
gene:TraesCS5B02G145800	11.5333	3.56	0.543333	3.88667	10.39	26.1667	4.35	5.00333	5.96667	11.5167	CHI
gene:TraesCS5B02G488900	12.9167	4.10667	0.606667	5.07333	21.5767	16.63	11.5867	4.13333	8.61667	12.6667	CHI
gene:TraesCS5D02G145400	4.32	2.86	0.386667	2.40667	7.67667	14.2033	3.66333	2.28	2.56667	5.22667	CHI
gene:TraesCS5D02G489000	13.1133	28.5	5.60667	15.14	17.5433	36.3033	13.4067	22.3767	11.36	12.0167	CHI
gene:TraesCS6A02G310600	3.82667	3.42	6.53667	2.49333	2.57	1.44333	3.34333	1.32333	2.55667	4.69	CHI
gene:TraesCS6A02G337200	1.6	2.95	2.3	3.53333	1.87667	3.34	2.7	3.62	1.28	2.39333	CHI
gene:TraesCS7A02G281400	4.71667	5.41333	8.03333	2.36	5.21	4.02	5.28	1.43667	3.82333	4.84333	CHI
gene:TraesCS7A02G483700	3.26333	11.04	5.12	15.4833	5.35	10.1133	8.13	13.94	4.01	8.16667	CHI
gene:TraesCS7B02G387100	2.87333	8.53667	4.74333	10.24	3.75	7.16	7.6	9.59333	3.21667	7.23333	CHI
gene:TraesCS7D02G165800	1.53	1.60333	2.73667	1.93	1.50667	2.01667	4.64667	1.82333	1.94667	3.28333	CHI
gene:TraesCS7D02G471300	2.08	9.68667	4.5	11.9767	3.72333	8.03	5.58	10.8633	2.55333	5.75667	CHI
gene:TraesCS4A02G109200	1.10667	1.49	1.43	3.73	0.616667	1.61333	3.52	0.793333	3.22667	0.816667	F3H
gene:TraesCS4B02G195000	1.12	1.81	1.69	4.38333	0.253333	2.59333	3.87333	0.82	3.62	0.796667	F3H
gene:TraesCS4B02G346900	25.2233	6.31667	12.53	8.25667	10.0833	6.80333	22.9433	5.56	35.3467	26.6	F3H
gene:TraesCS4D02G195700	2.92	4.4	7.25	6.69	1.10667	2.99667	6.44667	1.28667	4.53333	2.86333	F3H
gene:TraesCS4D02G339800	1.19667	2.10333	1.33	1.5	0.4	3.35333	0.246667	1.37667	0.906667	1.54	F3H
gene:TraesCS4D02G341800	21.47	4.94333	13.58	5.38667	10.45	6.49333	31.66	3.35	18.3967	24.6967	F3H
gene:TraesCS5A02G048400	11.8033	23.3667	28.2433	14.01	8.43333	5.19667	27.5867	10.32	5.89	30.92	F3H
gene:TraesCS5A02G513700	1.23	0.486667	0.1	0.536667	3.57667	1.78333	0.546667	0.913333	1.14	1.23667	F3H
gene:TraesCS5A02G515600	10.5533	3.82333	11.91	4.04667	6.69333	2.92667	21.4233	2.09333	9.44667	13.5067	F3H
gene:TraesCS5B02G053400	14.68	3.44333	36.89	1.64667	17.51	0.69	26.66	1.76667	11.2033	34.4633	F3H
gene:TraesCS5D02G058700	15.6633	18.4933	32.52	9.76	20.8733	6.12333	37.15	8.18333	14.3767	28.9733	F3H
gene:TraesCS5D02G233800	2.88	17.57	11.0667	13.1533	8.02	13.33	19.88	21.9867	6.08333	18.0133	F3H
gene:TraesCS6A02G375100	1.57667	0.883333	0.436667	0.123333	0.03	0.0266667	0.01	0	0.546667	0.45	F3H
gene:TraesCS6D02G359300	2.58	4.39667	3.83	4.92	2.33667	8.31667	5.52333	3.22	10.3233	11.4233	F3H
gene:TraesCS7A02G140500	1.44333	4.07	2.35	3.60667	0.156667	1.23333	2.03	2.34333	0.653333	1.68667	F3H
gene:TraesCS7B02G042100	7.22	29.9467	19.14	42.28	4.85667	16.2633	15.7733	26.9833	6.65333	15.8	F3H
gene:TraesCS7D02G142000	5.12333	22.5	15.81	33.0567	4.66	11.6767	20.2233	22.7533	8.65667	19.76	F3H
Note: each value is mean FPKM of three biological replicates
